# Supplementary material for: Weekend Hospital Admission and Outcomes Following Emergency Cholecystectomy: A National Analysis of 194,787 Admissions, 2018–2022
Source: Healthcare (Basel). 2026 Jul 20;14(14):2193. doi: 10.3390/healthcare14142193 (PMC13411260; doi:10.3390/healthcare14142193)
Supplement: Supplementary file 1 [file healthcare-14-02193-s001.zip]

Archive with 11 entries (11 files):
- File S1.pdf
- TableS10_Design_Based (1).pdf
- TableS1_Coding_Dictionary.pdf
- TableS2_Missingness.pdf
- TableS3_Approach_Adjusted.pdf
- TableS4_Principal_Dx.pdf
- TableS5_Timing.pdf
- TableS6_IPTW_Outcomes.pdf
- TableS7_Sensitivity.pdf
- TableS8_Volume_Subgroup.pdf
- TableS9_Teaching_Subgroup.pdf
